# Supplementary material for: Navon letters and composite faces: same or different processing mechanisms?
Source: Front Psychol. 2023 Nov 2;14:1219821. doi: 10.3389/fpsyg.2023.1219821 (PMC10652416; doi:10.3389/fpsyg.2023.1219821)
Supplement: Supplementary file 1 [file Table_1.XLSX]

## Sheet: Exp1_Navon
Variables subect number, task(1=local, 2=global), congruity (1 =congruent, 2=incongruent), accuracy, (0 = wrong, 1 = right), rt (in msec)
1	1	1	0	1564
1	1	2	0	933
1	1	1	1	543
1	1	1	1	562
1	1	2	1	711
1	1	2	1	671
1	1	2	1	715
1	1	1	1	1052
1	1	2	1	841
1	1	2	1	721
1	1	2	1	651
1	1	2	1	1211
1	1	1	1	1110
1	1	2	1	773
1	1	1	1	916
1	1	1	1	467
1	1	2	1	637
1	1	1	1	1063
1	1	2	1	632
1	1	2	1	637
1	1	1	1	574
1	1	2	1	592
1	1	1	1	423
1	1	1	1	571
1	1	1	1	916
1	1	1	1	754
1	1	2	1	600
1	1	1	1	557
1	1	2	1	595
1	1	1	1	1331
1	1	2	0	536
1	1	2	1	1019
1	1	2	1	652
1	1	2	1	878
1	1	1	1	684
1	1	1	1	553
1	1	2	1	637
1	1	1	1	696
1	1	1	1	476
1	1	1	1	582
1	1	1	1	1045
1	1	1	1	451
1	1	2	1	663
1	1	2	1	892
1	1	1	1	803
1	1	2	1	618
1	1	2	1	570
1	1	1	1	509
1	1	2	1	616
1	1	1	1	481
1	1	2	1	617
1	1	2	1	520
1	1	2	1	504
1	1	2	1	541
1	1	1	1	654
1	1	1	1	1132
1	1	1	1	729
1	1	1	1	410
1	1	2	1	608
1	1	2	1	572
1	1	2	1	598
1	1	1	1	580
1	1	1	1	503
1	1	1	1	468
1	1	1	1	432
1	1	1	1	701
1	1	2	1	887
1	1	1	1	959
1	1	2	1	617
1	1	1	1	1686
1	1	2	0	395
1	1	1	1	585
1	1	2	1	1084
1	1	2	1	809
1	1	2	1	493
1	1	1	1	500
1	1	2	1	658
1	1	2	1	573
1	1	1	1	572
1	1	2	1	527
1	1	1	1	815
1	1	2	1	920
1	1	1	1	672
1	1	1	1	521
1	1	2	1	666
1	1	1	1	1272
1	1	2	1	627
1	1	1	1	641
1	1	1	1	465
1	1	1	1	566
1	1	2	1	726
1	1	1	1	584
1	1	2	1	665
1	1	2	1	640
1	1	2	1	572
1	1	2	1	599
1	1	1	1	680
1	1	1	1	523
1	1	2	1	673
1	1	1	1	611
1	1	2	1	671
1	1	1	1	591
1	1	1	1	674
1	1	1	1	454
1	1	1	1	609
1	1	1	1	610
1	1	2	1	595
1	1	1	1	438
1	1	1	1	443
1	1	2	1	626
1	1	1	1	476
1	1	1	1	456
1	1	2	1	681
1	1	2	1	704
1	1	2	1	816
1	1	2	1	684
1	1	1	1	472
1	1	2	1	655
1	1	2	1	994
1	1	1	1	1224
1	1	2	1	670
1	1	2	1	672
1	1	2	1	752
1	1	1	1	1463
1	1	2	1	640
1	1	1	1	757
1	1	2	1	718
1	1	1	1	698
1	1	1	1	516
1	1	1	1	642
1	1	2	1	600
1	1	2	1	929
1	1	1	1	650
1	1	2	1	616
1	1	2	1	565
1	1	2	1	555
1	1	1	1	421
1	1	1	1	505
1	1	2	1	589
1	1	1	1	572
1	1	2	0	397
1	1	1	1	792
1	1	2	1	663
1	1	1	1	465
1	1	2	0	464
1	1	1	1	783
1	1	1	1	517
1	1	1	1	879
1	1	1	1	685
1	1	1	1	607
1	1	2	1	1265
1	1	2	1	724
1	1	2	1	684
1	1	2	1	1033
1	1	2	1	873
1	1	2	1	732
1	1	1	1	526
1	1	2	1	751
1	1	1	1	716
1	1	1	1	641
1	1	2	1	865
1	1	2	1	666
1	1	1	1	840
1	1	1	1	500
1	1	2	1	702
1	1	2	1	702
1	1	2	1	571
1	1	1	1	851
1	1	2	1	744
1	1	1	1	620
1	1	1	1	904
1	1	2	1	632
1	1	2	1	862
1	1	2	1	858
1	1	1	1	836
1	1	2	1	1167
1	1	2	1	678
1	1	1	1	518
1	1	2	1	558
1	1	1	1	783
1	1	1	1	708
1	1	2	1	1101
1	1	1	1	1033
1	1	2	1	1144
1	1	1	1	633
1	1	1	1	670
1	1	1	1	638
1	1	2	1	715
1	1	1	1	561
1	1	2	1	652
1	1	1	1	564
1	1	1	1	646
1	1	1	1	618
1	1	1	1	730
1	1	1	1	721
1	1	1	1	697
1	1	1	1	517
1	1	1	1	670
1	1	2	1	2092
1	1	2	1	702
1	1	2	1	678
1	1	2	1	518
1	1	2	1	655
1	1	1	1	692
1	1	1	1	922
1	1	2	1	688
1	1	1	1	841
1	1	2	1	810
1	1	2	1	650
1	1	2	1	660
1	1	2	1	526
1	1	2	1	827
1	1	2	1	639
1	1	1	1	661
1	1	1	1	597
1	1	2	1	633
1	1	1	1	527
1	1	1	1	508
1	1	1	1	419
1	1	2	1	574
1	1	2	1	397
1	1	1	1	596
1	1	2	1	590
1	1	2	1	497
1	1	2	1	626
1	1	1	1	617
1	1	1	1	519
1	1	1	1	979
1	1	2	1	708
1	1	1	1	718
1	1	2	1	719
1	1	1	1	572
1	1	2	1	748
1	1	1	1	567
1	1	2	1	999
1	1	1	1	597
1	1	1	1	703
1	1	2	1	651
1	1	2	1	631
1	1	1	1	574
1	1	2	1	667
1	1	2	1	707
1	1	1	1	873
1	1	2	1	882
1	1	1	1	808
1	1	1	1	673
1	1	1	1	669
1	1	2	1	627
1	1	1	1	661
1	1	1	1	561
1	1	2	1	822
1	1	1	1	996
1	1	2	1	907
1	1	1	1	643
1	1	1	1	615
1	1	2	0	491
1	1	1	1	594
1	1	1	1	446
1	1	1	1	475
1	1	1	1	547
1	1	1	1	521
1	1	2	1	803
1	1	2	1	614
1	1	2	1	453
1	1	1	1	528
1	1	2	1	2366
1	1	2	1	705
1	1	1	1	539
1	1	2	1	648
1	1	1	1	613
1	1	2	1	766
1	1	2	1	2166
1	1	1	1	1129
1	1	2	1	795
1	1	1	1	682
1	1	2	1	741
1	1	2	1	407
1	1	1	1	480
1	1	2	1	688
1	1	2	1	840
1	1	2	1	679
1	1	2	1	551
1	1	1	1	666
1	1	1	1	520
1	1	2	1	640
1	1	2	0	479
1	1	1	1	763
1	1	1	1	487
1	1	2	1	625
1	1	1	1	1329
1	1	1	1	753
1	1	1	1	520
1	1	1	1	492
1	1	1	1	585
1	1	1	1	718
1	1	2	0	441
1	1	2	1	717
1	1	2	1	651
1	1	2	1	799
1	1	2	1	697
1	1	2	1	705
1	1	1	1	553
1	1	2	1	732
1	1	1	1	706
1	1	2	1	605
1	1	1	1	951
1	1	2	1	739
1	1	1	1	718
1	1	1	1	491
1	1	2	1	651
1	1	2	1	503
1	1	2	1	438
1	1	2	1	465
1	1	2	1	850
1	1	2	1	933
1	1	1	1	933
1	1	2	1	667
1	1	1	1	1445
1	1	1	1	491
1	1	1	1	583
1	1	2	1	528
1	1	1	1	804
1	1	1	1	703
1	1	2	1	1009
1	1	1	1	577
1	1	1	1	1058
1	1	2	1	653
1	1	2	1	716
1	1	2	1	600
1	1	2	1	634
1	1	1	1	765
1	1	1	1	800
1	1	1	1	750
1	1	1	1	1038
1	1	2	1	869
1	1	1	1	665
1	1	2	1	1220
1	1	2	1	1125
1	1	1	1	548
1	1	2	1	675
1	1	1	1	794
1	2	2	1	740
1	2	1	0	606
1	2	2	0	363
1	2	2	1	638
1	2	2	1	399
1	2	2	1	439
1	2	1	1	416
1	2	2	1	432
1	2	1	1	474
1	2	2	1	402
1	2	2	1	448
1	2	2	1	481
1	2	1	1	391
1	2	2	1	515
1	2	2	1	474
1	2	2	1	543
1	2	1	1	570
1	2	2	1	590
1	2	1	1	491
1	2	1	1	479
1	2	2	1	580
1	2	1	1	448
1	2	2	1	544
1	2	1	1	609
1	2	1	1	707
1	2	1	1	577
1	2	2	1	393
1	2	2	1	383
1	2	1	1	433
1	2	2	1	390
1	2	1	1	538
1	2	1	1	432
1	2	2	1	500
1	2	1	1	390
1	2	1	1	389
1	2	2	0	381
1	2	1	1	448
1	2	1	1	430
1	2	1	1	426
1	2	2	1	476
1	2	1	1	543
1	2	2	1	410
1	2	1	1	627
1	2	2	1	655
1	2	2	1	477
1	2	1	1	454
1	2	1	1	418
1	2	2	1	434
1	2	1	1	465
1	2	1	1	572
1	2	2	1	471
1	2	1	1	467
1	2	1	1	532
1	2	1	1	563
1	2	1	1	437
1	2	1	1	540
1	2	1	1	361
1	2	2	1	384
1	2	1	1	349
1	2	2	1	441
1	2	2	1	533
1	2	2	1	1067
1	2	2	1	337
1	2	1	1	465
1	2	2	1	455
1	2	1	1	571
1	2	2	1	740
1	2	1	1	531
1	2	2	1	955
1	2	1	1	511
1	2	1	1	393
1	2	1	1	492
1	2	1	1	589
1	2	2	1	373
1	2	1	1	358
1	2	1	1	386
1	2	1	1	688
1	2	2	1	556
1	2	1	1	477
1	2	2	1	526
1	2	1	1	489
1	2	2	1	331
1	2	2	1	506
1	2	1	1	468
1	2	2	1	453
1	2	2	1	358
1	2	2	1	492
1	2	2	1	477
1	2	2	1	432
1	2	2	1	408
1	2	2	1	510
1	2	1	1	419
1	2	1	1	377
1	2	2	1	441
1	2	2	0	332
1	2	2	1	503
1	2	2	1	395
1	2	2	1	449
1	2	2	1	421
1	2	2	1	402
1	2	2	1	377
1	2	1	1	554
1	2	1	1	356
1	2	2	1	413
1	2	1	1	566
1	2	1	0	423
1	2	1	1	436
1	2	1	1	455
1	2	1	1	565
1	2	1	1	370
1	2	1	1	525
1	2	2	1	431
1	2	1	1	464
1	2	1	1	429
1	2	2	1	381
1	2	1	1	442
1	2	2	1	383
1	2	1	1	750
1	2	1	1	483
1	2	2	0	617
1	2	2	1	873
1	2	2	1	521
1	2	1	1	441
1	2	2	1	722
1	2	1	1	322
1	2	2	1	541
1	2	2	0	463
1	2	2	1	420
1	2	1	1	526
1	2	1	1	760
1	2	1	1	444
1	2	2	1	466
1	2	1	1	960
1	2	1	1	698
1	2	2	1	412
1	2	1	1	468
1	2	2	1	371
1	2	2	1	461
1	2	2	1	428
1	2	2	1	415
1	2	1	1	456
1	2	2	1	422
1	2	1	1	572
1	2	1	1	384
1	2	2	1	424
1	2	1	0	284
1	2	1	1	448
1	2	1	1	396
1	2	2	1	471
1	2	2	1	651
1	2	1	1	525
1	2	2	1	485
1	2	2	1	472
1	2	1	1	605
1	2	1	1	460
1	2	2	1	474
1	2	2	1	385
1	2	1	1	378
1	2	2	1	475
1	2	2	1	377
1	2	1	1	458
1	2	2	0	420
1	2	1	1	395
1	2	2	1	424
1	2	1	1	538
1	2	2	1	522
1	2	1	1	500
1	2	2	1	348
1	2	1	1	483
1	2	1	1	368
1	2	1	1	430
1	2	1	1	394
1	2	1	0	464
1	2	2	1	511
1	2	2	1	463
1	2	1	1	426
1	2	2	1	465
1	2	2	1	379
1	2	1	1	625
1	2	1	1	906
1	2	1	1	600
1	2	1	1	614
1	2	2	1	434
1	2	2	1	460
1	2	2	1	604
1	2	2	1	438
1	2	2	1	567
1	2	2	1	436
1	2	2	1	500
1	2	1	1	685
1	2	1	1	630
1	2	2	1	509
1	2	2	1	444
1	2	2	1	439
1	2	2	1	423
1	2	1	1	461
1	2	1	1	410
1	2	2	1	415
1	2	2	1	424
1	2	2	1	461
1	2	2	1	392
1	2	2	1	387
1	2	2	1	479
1	2	1	1	361
1	2	1	1	437
1	2	2	1	335
1	2	1	1	389
1	2	1	1	468
1	2	1	1	518
1	2	2	1	516
1	2	1	1	502
1	2	2	1	414
1	2	2	1	316
1	2	1	1	446
1	2	1	1	372
1	2	1	1	411
1	2	2	1	354
1	2	1	1	323
1	2	1	1	446
1	2	2	1	366
1	2	2	1	412
1	2	1	1	375
1	2	1	1	754
1	2	2	1	481
1	2	1	1	571
1	2	1	1	547
1	2	2	1	594
1	2	2	1	1247
1	2	1	1	586
1	2	1	1	485
1	2	1	1	1295
1	2	1	1	598
1	2	2	1	500
1	2	2	1	638
1	2	1	1	568
1	2	2	1	650
1	2	1	1	602
1	2	1	1	824
1	2	2	1	647
1	2	1	1	652
1	2	2	1	554
1	2	2	1	440
1	2	1	1	418
1	2	1	1	479
1	2	1	1	541
1	2	1	1	434
1	2	1	1	539
1	2	1	1	504
1	2	2	1	484
1	2	2	1	365
1	2	1	1	468
1	2	2	1	418
1	2	2	1	390
1	2	1	1	293
1	2	2	1	286
1	2	2	1	535
1	2	1	1	718
1	2	1	1	555
1	2	1	1	483
1	2	2	1	653
1	2	2	1	380
1	2	1	1	384
1	2	2	1	490
1	2	1	1	469
1	2	1	1	383
1	2	1	1	433
1	2	1	1	483
1	2	2	1	407
1	2	2	1	519
1	2	1	1	479
1	2	2	1	376
1	2	2	1	421
1	2	2	1	392
1	2	1	1	542
1	2	1	1	526
1	2	2	1	382
1	2	1	1	387
1	2	2	1	411
1	2	2	1	418
1	2	1	1	552
1	2	2	1	528
1	2	2	1	395
1	2	2	1	400
1	2	2	1	343
1	2	1	1	682
1	2	2	1	435
1	2	1	1	493
1	2	2	1	380
1	2	1	1	605
1	2	1	1	499
1	2	2	1	395
1	2	2	1	531
1	2	1	1	468
1	2	1	1	475
1	2	1	1	875
1	2	2	1	581
1	2	1	1	322
1	2	2	1	426
1	2	1	1	530
1	2	1	1	358
1	2	2	1	425
1	2	2	1	581
1	2	1	1	387
1	2	2	1	426
1	2	2	1	339
1	2	1	1	379
1	2	2	1	293
1	2	1	1	348
1	2	2	1	425
1	2	1	1	412
1	2	1	1	440
1	2	1	1	415
1	2	2	1	513
1	2	1	1	371
1	2	2	1	544
1	2	2	1	465
1	2	2	1	411
1	2	1	1	361
1	2	1	1	413
1	2	1	1	432
1	2	1	1	703
1	2	1	1	585
1	2	1	1	429
1	2	2	1	564
1	2	1	0	384
1	2	1	1	861
1	2	2	1	535
1	2	2	1	454
1	2	2	1	403
1	2	2	1	433
1	2	2	0	327
1	2	1	1	341
1	2	2	1	600
1	2	2	1	704
1	2	2	1	469
1	2	2	1	433
1	2	2	1	577
1	2	1	1	458
1	2	1	1	356
1	2	1	1	310
1	2	1	1	356
2	1	1	1	1382
2	1	2	1	699
2	1	2	1	619
2	1	2	1	620
2	1	2	1	722
2	1	2	1	534
2	1	1	1	509
2	1	1	1	739
2	1	2	1	629
2	1	1	1	726
2	1	1	1	563
2	1	1	1	818
2	1	2	1	691
2	1	1	1	526
2	1	2	1	799
2	1	1	1	548
2	1	1	1	583
2	1	1	1	598
2	1	2	1	658
2	1	1	1	677
2	1	2	1	639
2	1	1	1	651
2	1	1	1	461
2	1	2	1	606
2	1	1	1	1426
2	1	1	1	531
2	1	1	1	555
2	1	2	1	641
2	1	1	1	641
2	1	1	1	530
2	1	2	1	764
2	1	1	1	608
2	1	2	1	577
2	1	1	1	630
2	1	2	1	613
2	1	2	1	556
2	1	1	1	637
2	1	1	1	446
2	1	2	1	537
2	1	1	1	567
2	1	2	1	688
2	1	2	1	537
2	1	1	1	560
2	1	2	0	485
2	1	2	1	659
2	1	2	0	514
2	1	2	1	615
2	1	2	1	659
2	1	2	1	699
2	1	1	1	540
2	1	1	1	1110
2	1	1	1	598
2	1	1	1	457
2	1	1	1	412
2	1	1	1	472
2	1	2	1	567
2	1	1	1	551
2	1	2	1	613
2	1	2	1	582
2	1	2	1	566
2	1	1	1	520
2	1	2	1	619
2	1	2	1	501
2	1	2	1	418
2	1	2	1	501
2	1	2	1	397
2	1	1	1	535
2	1	2	1	606
2	1	2	1	748
2	1	1	1	668
2	1	2	1	735
2	1	1	1	484
2	1	1	1	610
2	1	1	1	606
2	1	1	1	454
2	1	2	0	388
2	1	2	1	504
2	1	2	1	454
2	1	1	1	622
2	1	2	1	552
2	1	1	1	620
2	1	1	1	465
2	1	1	1	372
2	1	1	1	384
2	1	2	0	479
2	1	2	1	703
2	1	2	1	686
2	1	1	1	666
2	1	1	1	444
2	1	1	1	418
2	1	2	1	698
2	1	2	1	694
2	1	2	1	590
2	1	1	1	572
2	1	1	1	533
2	1	1	1	546
2	1	1	1	492
2	1	2	1	509
2	1	1	1	470
2	1	1	1	383
2	1	2	0	407
2	1	1	1	603
2	1	2	0	455
2	1	1	1	658
2	1	1	1	510
2	1	2	1	666
2	1	2	1	489
2	1	2	1	689
2	1	2	1	559
2	1	2	1	612
2	1	2	1	647
2	1	2	1	595
2	1	1	1	488
2	1	1	1	896
2	1	1	1	635
2	1	1	1	796
2	1	2	1	609
2	1	2	1	606
2	1	1	1	467
2	1	1	1	495
2	1	2	1	630
2	1	2	1	735
2	1	2	1	1198
2	1	1	1	453
2	1	1	1	465
2	1	1	0	571
2	1	2	1	694
2	1	2	1	635
2	1	1	1	606
2	1	2	1	550
2	1	1	1	520
2	1	2	1	781
2	1	1	1	520
2	1	2	1	581
2	1	2	1	566
2	1	2	1	535
2	1	1	1	622
2	1	1	1	467
2	1	1	1	454
2	1	2	0	461
2	1	1	1	607
2	1	1	1	421
2	1	2	1	608
2	1	1	1	669
2	1	1	1	502
2	1	2	1	637
2	1	2	1	556
2	1	2	1	710
2	1	2	1	571
2	1	1	1	471
2	1	1	1	523
2	1	1	1	498
2	1	1	1	490
2	1	1	1	695
2	1	2	1	544
2	1	1	1	565
2	1	1	1	437
2	1	2	0	408
2	1	1	1	614
2	1	2	1	940
2	1	1	1	527
2	1	1	1	642
2	1	2	1	699
2	1	2	1	534
2	1	1	1	850
2	1	1	1	417
2	1	1	1	423
2	1	2	1	771
2	1	2	1	663
2	1	1	1	509
2	1	2	1	642
2	1	2	1	1766
2	1	1	1	960
2	1	1	1	453
2	1	1	1	467
2	1	2	1	1280
2	1	2	1	1101
2	1	1	1	689
2	1	2	1	829
2	1	1	1	546
2	1	1	1	712
2	1	2	1	584
2	1	2	1	596
2	1	2	1	658
2	1	2	1	648
2	1	2	1	738
2	1	2	1	572
2	1	1	1	567
2	1	2	1	785
2	1	2	1	599
2	1	1	1	1256
2	1	1	1	615
2	1	1	1	610
2	1	2	1	561
2	1	1	1	392
2	1	2	1	661
2	1	2	1	592
2	1	1	1	687
2	1	2	1	651
2	1	2	1	529
2	1	2	1	399
2	1	2	1	525
2	1	2	0	381
2	1	1	1	755
2	1	1	1	612
2	1	2	1	575
2	1	1	1	756
2	1	1	1	632
2	1	2	1	629
2	1	2	1	577
2	1	2	1	440
2	1	1	1	650
2	1	1	1	535
2	1	2	1	1452
2	1	1	1	534
2	1	1	1	623
2	1	2	1	742
2	1	1	0	765
2	1	1	1	584
2	1	1	1	636
2	1	1	1	881
2	1	1	1	485
2	1	2	1	786
2	1	2	1	610
2	1	1	1	640
2	1	2	1	740
2	1	1	1	581
2	1	2	1	1213
2	1	1	1	501
2	1	2	1	547
2	1	1	1	624
2	1	2	1	691
2	1	1	1	606
2	1	1	1	536
2	1	2	0	476
2	1	2	1	864
2	1	2	1	575
2	1	2	1	594
2	1	1	1	637
2	1	1	1	415
2	1	2	1	695
2	1	1	1	696
2	1	2	1	685
2	1	1	1	1035
2	1	1	1	1353
2	1	1	1	736
2	1	1	1	825
2	1	2	1	750
2	1	2	1	746
2	1	2	1	599
2	1	2	1	562
2	1	1	1	723
2	1	2	1	612
2	1	1	1	763
2	1	1	1	457
2	1	2	1	594
2	1	1	1	474
2	1	2	1	659
2	1	1	0	806
2	1	2	1	935
2	1	1	1	506
2	1	2	1	563
2	1	2	1	661
2	1	2	1	620
2	1	2	1	688
2	1	2	1	1609
2	1	2	1	726
2	1	1	1	687
2	1	2	1	768
2	1	2	1	650
2	1	2	1	591
2	1	1	1	448
2	1	1	1	545
2	1	1	1	467
2	1	1	1	573
2	1	1	1	483
2	1	2	1	583
2	1	2	1	415
2	1	2	1	553
2	1	1	1	553
2	1	1	1	486
2	1	2	0	402
2	1	1	1	635
2	1	2	1	919
2	1	1	1	602
2	1	1	1	481
2	1	1	1	587
2	1	2	1	771
2	1	2	1	652
2	1	2	1	587
2	1	1	1	611
2	1	2	1	673
2	1	2	1	491
2	1	2	1	506
2	1	1	1	640
2	1	2	1	564
2	1	1	1	586
2	1	1	1	454
2	1	1	1	574
2	1	2	1	634
2	1	2	1	600
2	1	1	1	989
2	1	1	1	620
2	1	2	1	531
2	1	1	1	638
2	1	2	1	534
2	1	1	1	544
2	1	1	1	420
2	1	2	0	427
2	1	1	1	562
2	1	2	0	465
2	1	1	1	614
2	1	1	1	501
2	1	1	1	425
2	1	2	1	726
2	1	1	1	920
2	1	2	1	586
2	1	2	1	636
2	1	1	1	585
2	1	2	1	674
2	1	1	1	458
2	1	2	1	667
2	1	1	1	561
2	1	2	1	1107
2	1	2	1	512
2	1	1	1	484
2	1	2	1	793
2	1	2	1	573
2	1	1	1	494
2	1	1	1	615
2	1	1	1	730
2	1	2	1	613
2	1	1	1	527
2	1	2	1	817
2	1	2	1	662
2	1	1	0	686
2	1	2	0	906
2	1	2	1	1434
2	1	2	1	602
2	1	2	1	648
2	2	1	1	1113
2	2	2	1	394
2	2	2	1	375
2	2	1	1	422
2	2	2	1	450
2	2	1	1	427
2	2	1	1	334
2	2	1	1	351
2	2	2	1	353
2	2	2	1	383
2	2	2	0	341
2	2	1	1	826
2	2	2	1	447
2	2	2	1	433
2	2	1	1	498
2	2	2	1	480
2	2	2	1	549
2	2	1	1	447
2	2	2	1	445
2	2	2	1	660
2	2	1	1	515
2	2	1	1	392
2	2	2	1	450
2	2	1	1	415
2	2	1	1	412
2	2	1	1	452
2	2	1	1	373
2	2	2	1	569
2	2	2	1	416
2	2	1	1	471
2	2	2	1	387
2	2	1	1	427
2	2	1	1	446
2	2	2	1	523
2	2	2	1	529
2	2	1	1	497
2	2	2	1	436
2	2	1	1	618
2	2	2	1	556
2	2	2	1	535
2	2	1	1	438
2	2	2	1	406
2	2	1	1	453
2	2	1	1	389
2	2	1	1	539
2	2	2	1	467
2	2	1	1	405
2	2	2	1	577
2	2	1	1	532
2	2	1	1	424
2	2	2	1	358
2	2	1	1	436
2	2	1	1	438
2	2	1	1	459
2	2	2	1	375
2	2	2	1	406
2	2	2	1	336
2	2	2	1	508
2	2	1	1	416
2	2	2	1	458
2	2	2	1	448
2	2	1	1	410
2	2	2	1	337
2	2	2	1	439
2	2	1	1	457
2	2	2	1	363
2	2	1	1	417
2	2	2	1	361
2	2	2	1	617
2	2	1	1	402
2	2	1	1	407
2	2	2	1	343
2	2	1	1	435
2	2	2	1	454
2	2	2	1	400
2	2	1	1	495
2	2	1	1	379
2	2	2	1	310
2	2	1	1	406
2	2	2	1	345
2	2	1	1	422
2	2	2	1	498
2	2	2	1	610
2	2	1	1	340
2	2	2	1	457
2	2	1	1	485
2	2	2	1	408
2	2	1	1	428
2	2	1	1	384
2	2	2	1	391
2	2	1	1	359
2	2	1	1	694
2	2	1	1	368
2	2	2	1	432
2	2	2	1	482
2	2	1	1	336
2	2	2	1	471
2	2	1	1	481
2	2	1	1	500
2	2	2	1	292
2	2	2	1	347
2	2	1	1	272
2	2	1	1	485
2	2	1	1	494
2	2	1	1	498
2	2	1	1	554
2	2	2	0	384
2	2	2	1	606
2	2	2	1	523
2	2	2	1	495
2	2	2	1	392
2	2	2	1	455
2	2	1	1	463
2	2	2	1	494
2	2	2	1	421
2	2	2	1	364
2	2	1	1	390
2	2	1	1	631
2	2	2	1	421
2	2	1	1	490
2	2	2	1	489
2	2	2	1	426
2	2	1	1	383
2	2	2	1	384
2	2	1	1	394
2	2	1	1	369
2	2	1	1	421
2	2	1	1	480
2	2	2	1	397
2	2	1	1	414
2	2	1	1	500
2	2	2	1	423
2	2	1	1	436
2	2	1	1	326
2	2	2	1	342
2	2	2	1	519
2	2	2	1	429
2	2	1	1	617
2	2	1	1	313
2	2	1	1	455
2	2	2	1	421
2	2	2	1	413
2	2	1	1	413
2	2	2	1	420
2	2	2	1	439
2	2	1	1	556
2	2	1	1	350
2	2	2	1	510
2	2	1	1	378
2	2	1	1	327
2	2	2	1	392
2	2	2	1	499
2	2	1	1	332
2	2	1	0	311
2	2	2	1	381
2	2	1	1	451
2	2	2	1	498
2	2	1	1	459
2	2	2	1	583
2	2	2	1	360
2	2	2	1	433
2	2	2	1	461
2	2	2	1	443
2	2	1	1	426
2	2	1	1	782
2	2	1	1	474
2	2	1	1	366
2	2	2	1	377
2	2	2	1	505
2	2	1	1	458
2	2	2	1	407
2	2	2	1	397
2	2	1	0	336
2	2	2	1	599
2	2	2	1	401
2	2	1	1	455
2	2	2	1	395
2	2	1	1	487
2	2	2	1	551
2	2	1	1	513
2	2	1	1	482
2	2	1	1	349
2	2	2	1	320
2	2	2	1	438
2	2	2	1	528
2	2	1	1	365
2	2	2	1	441
2	2	1	1	496
2	2	1	1	324
2	2	2	1	426
2	2	1	1	392
2	2	1	1	324
2	2	1	1	536
2	2	2	1	527
2	2	1	1	386
2	2	2	1	685
2	2	1	1	827
2	2	1	1	440
2	2	1	1	420
2	2	2	1	570
2	2	1	1	419
2	2	1	1	512
2	2	2	1	554
2	2	1	1	433
2	2	2	1	460
2	2	2	1	358
2	2	2	1	514
2	2	1	1	511
2	2	1	1	831
2	2	2	1	377
2	2	2	1	665
2	2	1	1	449
2	2	2	1	522
2	2	1	1	604
2	2	1	1	565
2	2	2	1	526
2	2	1	1	490
2	2	1	1	461
2	2	2	1	500
2	2	2	1	381
2	2	2	1	550
2	2	2	1	358
2	2	2	1	462
2	2	2	1	374
2	2	1	1	530
2	2	1	1	370
2	2	2	1	558
2	2	1	1	516
2	2	1	1	422
2	2	2	1	415
2	2	2	1	420
2	2	1	1	362
2	2	1	1	466
2	2	1	1	432
2	2	1	1	478
2	2	2	1	510
2	2	2	1	538
2	2	2	1	782
2	2	2	1	419
2	2	1	1	470
2	2	1	1	553
2	2	1	0	457
2	2	2	1	403
2	2	1	1	465
2	2	2	1	414
2	2	2	1	393
2	2	1	1	337
2	2	2	1	481
2	2	2	1	414
2	2	1	1	402
2	2	1	1	465
2	2	1	1	415
2	2	2	1	449
2	2	1	1	447
2	2	2	1	463
2	2	1	1	540
2	2	2	1	406
2	2	2	1	404
2	2	1	1	353
2	2	1	1	551
2	2	1	1	417
2	2	2	1	677
2	2	1	1	416
2	2	1	1	364
2	2	2	1	354
2	2	2	1	425
2	2	2	0	394
2	2	1	1	432
2	2	1	1	376
2	2	1	1	443
2	2	1	1	576
2	2	1	1	495
2	2	2	1	426
2	2	1	1	374
2	2	2	1	397
2	2	1	1	493
2	2	2	1	470
2	2	2	1	466
2	2	2	1	486
2	2	2	1	665
2	2	2	1	604
2	2	1	0	378
2	2	1	0	397
2	2	2	1	637
2	2	2	1	479
2	2	2	1	521
2	2	2	1	456
2	2	1	1	518
2	2	1	1	527
2	2	2	1	609
2	2	2	1	480
2	2	1	1	552
2	2	2	1	430
2	2	1	1	403
2	2	1	1	471
2	2	1	1	514
2	2	1	1	522
2	2	2	1	457
2	2	1	1	355
2	2	1	1	439
2	2	1	1	503
2	2	2	1	638
2	2	2	1	660
2	2	1	1	612
2	2	2	1	512
2	2	2	1	434
2	2	1	1	511
2	2	2	1	514
2	2	1	1	437
2	2	1	1	527
2	2	2	1	1205
2	2	1	1	1131
2	2	1	1	609
2	2	2	0	527
2	2	2	1	500
2	2	2	1	414
2	2	2	1	443
2	2	2	1	656
2	2	1	1	519
2	2	1	1	443
2	2	2	1	366
2	2	2	1	619
2	2	1	1	434
2	2	2	1	337
2	2	1	1	500
2	2	2	1	417
2	2	1	1	474
2	2	1	1	334
2	2	2	1	400
2	2	1	1	449
2	2	2	1	437
2	2	2	1	412
2	2	2	1	717
2	2	2	1	413
2	2	1	1	504
2	2	1	1	408
2	2	1	1	753
2	2	1	1	464
2	2	2	1	408
2	2	2	1	418
2	2	2	1	485
2	2	2	1	521
3	1	2	1	892
3	1	2	0	675
3	1	2	1	825
3	1	1	0	842
3	1	2	1	733
3	1	1	1	639
3	1	1	1	758
3	1	1	1	618
3	1	2	1	710
3	1	2	1	880
3	1	2	1	910
3	1	1	1	792
3	1	1	1	662
3	1	1	1	611
3	1	1	1	738
3	1	2	1	732
3	1	1	1	688
3	1	2	1	964
3	1	1	1	792
3	1	1	1	602
3	1	1	1	505
3	1	2	1	754
3	1	2	1	540
3	1	2	1	481
3	1	1	1	663
3	1	1	1	694
3	1	1	1	519
3	1	1	1	625
3	1	1	1	426
3	1	1	1	1363
3	1	2	1	793
3	1	1	1	612
3	1	1	1	506
3	1	2	1	775
3	1	1	1	697
3	1	2	1	712
3	1	2	1	642
3	1	2	1	706
3	1	2	1	585
3	1	2	1	721
3	1	1	1	560
3	1	2	1	508
3	1	2	1	470
3	1	2	1	675
3	1	1	1	616
3	1	2	1	558
3	1	2	1	619
3	1	2	1	619
3	1	2	1	654
3	1	1	1	572
3	1	2	1	606
3	1	2	1	519
3	1	2	1	577
3	1	1	1	624
3	1	2	1	643
3	1	2	1	556
3	1	2	1	499
3	1	1	1	524
3	1	2	1	723
3	1	2	1	611
3	1	2	1	593
3	1	1	1	748
3	1	1	1	1137
3	1	2	1	703
3	1	2	1	635
3	1	1	1	572
3	1	1	1	653
3	1	1	1	542
3	1	2	1	688
3	1	1	1	527
3	1	1	1	664
3	1	1	1	1053
3	1	2	1	536
3	1	1	1	614
3	1	2	1	632
3	1	1	1	589
3	1	2	1	586
3	1	1	1	594
3	1	1	1	524
3	1	2	1	1406
3	1	2	1	642
3	1	2	1	659
3	1	1	1	546
3	1	1	1	564
3	1	1	1	540
3	1	2	1	677
3	1	1	1	581
3	1	1	1	504
3	1	1	1	566
3	1	1	1	419
3	1	1	1	770
3	1	1	1	511
3	1	2	1	722
3	1	2	1	500
3	1	2	1	596
3	1	1	1	440
3	1	2	1	478
3	1	1	1	575
3	1	1	1	403
3	1	1	1	397
3	1	1	1	604
3	1	1	1	399
3	1	2	1	720
3	1	1	1	537
3	1	2	1	623
3	1	2	1	574
3	1	1	1	437
3	1	2	1	695
3	1	1	1	615
3	1	1	1	489
3	1	2	1	706
3	1	1	1	571
3	1	1	1	549
3	1	2	1	809
3	1	1	1	790
3	1	1	1	641
3	1	1	1	626
3	1	2	1	806
3	1	2	1	790
3	1	2	1	937
3	1	1	1	665
3	1	1	1	524
3	1	2	1	594
3	1	2	1	545
3	1	1	1	471
3	1	2	1	722
3	1	2	1	570
3	1	2	1	673
3	1	1	1	541
3	1	1	1	502
3	1	2	1	802
3	1	1	1	687
3	1	1	1	623
3	1	2	1	658
3	1	1	1	527
3	1	1	1	474
3	1	2	1	593
3	1	2	1	599
3	1	2	1	679
3	1	2	1	589
3	1	2	1	481
3	1	2	1	519
3	1	1	1	484
3	1	1	1	582
3	1	1	1	482
3	1	2	1	615
3	1	2	1	700
3	1	2	1	571
3	1	2	1	606
3	1	2	1	845
3	1	1	1	475
3	1	1	1	595
3	1	1	1	612
3	1	2	1	910
3	1	2	1	566
3	1	1	1	678
3	1	1	1	434
3	1	1	1	471
3	1	1	1	612
3	1	1	1	421
3	1	2	1	1156
3	1	1	1	589
3	1	1	1	567
3	1	2	1	605
3	1	1	1	471
3	1	2	1	703
3	1	1	1	510
3	1	1	1	590
3	1	2	1	535
3	1	2	1	539
3	1	2	1	618
3	1	2	1	675
3	1	2	1	528
3	1	1	1	589
3	1	2	1	517
3	1	1	1	942
3	1	1	1	590
3	1	2	1	674
3	1	2	1	706
3	1	2	1	467
3	1	1	1	561
3	1	2	1	586
3	1	1	1	442
3	1	2	1	693
3	1	2	1	621
3	1	1	1	533
3	1	1	1	613
3	1	2	1	614
3	1	1	1	454
3	1	1	1	556
3	1	1	1	519
3	1	1	1	526
3	1	2	1	571
3	1	1	1	574
3	1	2	1	690
3	1	2	1	796
3	1	2	1	848
3	1	1	1	594
3	1	2	1	634
3	1	1	1	919
3	1	2	1	703
3	1	1	1	448
3	1	2	1	682
3	1	1	1	479
3	1	1	1	446
3	1	2	1	738
3	1	1	1	595
3	1	1	1	530
3	1	2	1	628
3	1	1	1	548
3	1	2	1	643
3	1	1	1	617
3	1	1	1	469
3	1	2	1	604
3	1	2	1	532
3	1	2	1	527
3	1	1	1	556
3	1	1	1	604
3	1	1	1	511
3	1	1	1	491
3	1	2	1	608
3	1	1	1	476
3	1	2	1	538
3	1	1	1	568
3	1	2	1	631
3	1	2	1	558
3	1	1	1	612
3	1	1	1	443
3	1	2	1	558
3	1	2	1	586
3	1	2	1	730
3	1	2	1	661
3	1	2	1	637
3	1	1	1	577
3	1	2	1	530
3	1	2	1	497
3	1	1	1	547
3	1	2	1	711
3	1	2	1	546
3	1	1	1	465
3	1	2	1	671
3	1	2	1	649
3	1	1	1	461
3	1	1	1	494
3	1	2	1	891
3	1	2	1	551
3	1	1	1	708
3	1	1	1	610
3	1	1	1	409
3	1	2	1	670
3	1	1	1	603
3	1	1	1	504
3	1	2	1	700
3	1	2	1	593
3	1	1	1	579
3	1	2	1	627
3	1	1	1	682
3	1	2	1	729
3	1	2	1	447
3	1	1	1	757
3	1	1	1	422
3	1	2	1	607
3	1	1	1	432
3	1	1	1	538
3	1	2	1	659
3	1	2	1	743
3	1	2	1	567
3	1	1	1	572
3	1	2	0	507
3	1	1	1	676
3	1	2	1	562
3	1	2	1	621
3	1	1	1	564
3	1	2	1	675
3	1	1	1	701
3	1	1	1	625
3	1	1	1	566
3	1	1	1	648
3	1	1	1	550
3	1	2	1	767
3	1	2	1	649
3	1	2	1	601
3	1	1	1	480
3	1	1	1	560
3	1	2	1	658
3	1	2	1	584
3	1	2	1	645
3	1	2	1	652
3	1	1	1	478
3	1	2	1	599
3	1	1	1	434
3	1	1	1	839
3	1	1	1	714
3	1	1	1	426
3	1	2	1	631
3	1	2	1	629
3	1	2	1	605
3	1	2	1	701
3	1	1	1	589
3	1	1	1	567
3	1	1	1	542
3	1	2	1	1015
3	1	1	1	493
3	1	2	1	534
3	1	1	1	663
3	1	1	1	536
3	1	2	1	558
3	1	2	1	501
3	1	2	1	464
3	1	1	1	460
3	1	1	1	436
3	1	1	1	423
3	1	2	1	663
3	1	1	1	587
3	1	1	1	685
3	1	2	1	941
3	1	1	1	548
3	1	1	1	507
3	1	2	1	663
3	1	1	1	564
3	1	2	1	607
3	1	2	1	553
3	1	2	1	638
3	1	2	1	512
3	1	2	1	447
3	1	1	1	511
3	1	1	1	462
3	1	2	1	538
3	1	2	1	682
3	1	1	1	604
3	1	2	1	578
3	1	1	1	535
3	1	1	1	467
3	1	2	1	587
3	1	2	1	617
3	1	1	1	635
3	1	1	1	559
3	1	1	1	564
3	1	1	1	515
3	2	1	0	1909
3	2	1	1	687
3	2	1	1	677
3	2	1	1	1064
3	2	2	0	940
3	2	1	1	657
3	2	1	1	650
3	2	2	1	433
3	2	1	1	502
3	2	2	1	515
3	2	2	1	432
3	2	1	1	433
3	2	1	1	432
3	2	2	1	415
3	2	2	1	847
3	2	1	1	433
3	2	1	1	413
3	2	1	1	478
3	2	2	1	541
3	2	1	1	399
3	2	2	1	403
3	2	2	1	505
3	2	2	1	483
3	2	2	1	476
3	2	2	1	426
3	2	2	1	477
3	2	1	1	527
3	2	2	1	518
3	2	2	1	471
3	2	1	1	535
3	2	2	1	979
3	2	1	1	454
3	2	1	1	486
3	2	2	1	578
3	2	2	1	515
3	2	1	1	550
3	2	1	1	528
3	2	1	1	571
3	2	2	1	514
3	2	2	1	526
3	2	1	1	508
3	2	2	1	569
3	2	1	1	583
3	2	2	1	572
3	2	2	1	593
3	2	1	1	576
3	2	2	1	547
3	2	1	1	514
3	2	2	1	591
3	2	1	1	605
3	2	2	1	592
3	2	2	1	1023
3	2	2	1	552
3	2	2	1	541
3	2	1	1	462
3	2	1	1	684
3	2	1	1	552
3	2	1	1	526
3	2	1	1	584
3	2	1	1	531
3	2	2	1	517
3	2	1	1	612
3	2	2	1	468
3	2	2	1	467
3	2	2	1	415
3	2	1	1	367
3	2	2	1	329
3	2	1	1	330
3	2	1	1	377
3	2	1	1	484
3	2	1	1	388
3	2	1	1	479
3	2	2	1	375
3	2	1	1	421
3	2	1	1	361
3	2	1	1	360
3	2	2	1	402
3	2	2	1	350
3	2	2	1	400
3	2	1	1	450
3	2	2	1	370
3	2	1	1	394
3	2	2	1	416
3	2	1	1	394
3	2	2	1	405
3	2	2	1	381
3	2	2	1	492
3	2	2	1	427
3	2	1	1	417
3	2	2	1	492
3	2	2	1	579
3	2	1	1	492
3	2	1	1	474
3	2	2	1	378
3	2	2	1	354
3	2	1	1	476
3	2	1	1	481
3	2	2	1	373
3	2	1	1	374
3	2	2	1	494
3	2	2	1	468
3	2	2	1	385
3	2	2	1	419
3	2	1	1	385
3	2	2	1	577
3	2	1	1	414
3	2	1	1	425
3	2	2	1	546
3	2	2	1	400
3	2	2	1	417
3	2	1	1	454
3	2	1	1	382
3	2	1	1	444
3	2	1	1	450
3	2	1	1	352
3	2	2	1	430
3	2	1	1	422
3	2	2	1	366
3	2	1	1	400
3	2	2	1	346
3	2	2	1	585
3	2	2	1	418
3	2	1	1	631
3	2	2	1	506
3	2	1	1	389
3	2	1	1	405
3	2	1	1	418
3	2	2	1	405
3	2	1	1	455
3	2	1	1	459
3	2	1	1	420
3	2	2	1	357
3	2	2	1	378
3	2	2	1	353
3	2	2	1	394
3	2	1	1	522
3	2	1	1	420
3	2	2	1	514
3	2	2	1	527
3	2	2	1	426
3	2	2	1	447
3	2	1	1	474
3	2	1	1	437
3	2	1	1	597
3	2	1	1	950
3	2	1	1	489
3	2	2	1	495
3	2	2	1	721
3	2	2	1	485
3	2	1	1	439
3	2	1	1	634
3	2	2	1	656
3	2	1	1	551
3	2	2	1	425
3	2	1	1	395
3	2	2	1	474
3	2	2	1	368
3	2	1	1	429
3	2	2	1	428
3	2	1	1	407
3	2	2	1	364
3	2	2	1	394
3	2	1	1	366
3	2	2	1	338
3	2	1	1	436
3	2	2	1	459
3	2	1	1	459
3	2	2	1	440
3	2	1	1	494
3	2	1	1	379
3	2	2	1	410
3	2	2	1	549
3	2	2	1	458
3	2	1	1	365
3	2	2	1	510
3	2	1	1	398
3	2	1	1	470
3	2	1	1	483
3	2	2	1	487
3	2	2	1	360
3	2	2	1	476
3	2	1	1	435
3	2	2	1	411
3	2	2	1	399
3	2	2	1	425
3	2	1	1	386
3	2	1	1	495
3	2	1	1	396
3	2	2	1	483
3	2	1	1	475
3	2	1	1	521
3	2	1	1	395
3	2	2	1	412
3	2	2	1	468
3	2	2	1	407
3	2	2	1	642
3	2	1	1	488
3	2	1	1	400
3	2	1	1	428
3	2	1	1	395
3	2	1	1	497
3	2	1	1	478
3	2	1	1	423
3	2	2	1	344
3	2	2	1	609
3	2	1	1	500
3	2	1	1	441
3	2	1	1	387
3	2	1	1	405
3	2	2	1	577
3	2	2	1	448
3	2	1	1	603
3	2	2	1	457
3	2	2	1	406
3	2	1	1	434
3	2	2	1	502
3	2	1	1	439
3	2	1	1	426
3	2	2	1	419
3	2	1	1	441
3	2	2	1	454
3	2	1	1	380
3	2	2	1	397
3	2	2	1	397
3	2	1	1	494
3	2	1	1	381
3	2	2	1	372
3	2	2	1	415
3	2	2	1	401
3	2	2	1	414
3	2	1	1	458
3	2	2	1	628
3	2	1	1	564
3	2	2	1	486
3	2	1	1	431
3	2	2	1	409
3	2	2	1	399
3	2	1	1	524
3	2	2	1	544
3	2	2	1	397
3	2	2	1	343
3	2	1	1	474
3	2	1	1	353
3	2	1	1	499
3	2	2	1	357
3	2	1	1	448
3	2	1	1	371
3	2	2	1	447
3	2	1	1	439
3	2	2	1	369
3	2	2	1	875
3	2	1	1	390
3	2	1	1	343
3	2	1	1	672
3	2	2	1	410
3	2	2	1	394
3	2	1	1	462
3	2	1	1	448
3	2	2	1	377
3	2	2	1	580
3	2	2	1	387
3	2	1	1	425
3	2	1	1	404
3	2	1	1	360
3	2	2	1	389
3	2	2	1	388
3	2	1	1	475
3	2	2	1	590
3	2	1	1	423
3	2	2	1	465
3	2	2	1	455
3	2	1	1	463
3	2	2	1	380
3	2	1	1	405
3	2	1	1	410
3	2	2	1	546
3	2	1	1	552
3	2	2	1	589
3	2	2	1	414
3	2	1	1	397
3	2	2	1	374
3	2	2	1	1046
3	2	2	1	595
3	2	1	1	421
3	2	1	1	543
3	2	1	1	394
3	2	2	1	383
3	2	2	1	563
3	2	2	1	441
3	2	1	1	410
3	2	2	1	407
3	2	1	1	496
3	2	2	1	444
3	2	1	1	418
3	2	2	1	355
3	2	2	1	385
[truncated: 22,399 more rows]
