# Supplementary material for: Navon letters and composite faces: same or different processing mechanisms?
Source: Front Psychol. 2023 Nov 2;14:1219821. doi: 10.3389/fpsyg.2023.1219821 (PMC10652416; doi:10.3389/fpsyg.2023.1219821)
Supplement: Supplementary file 2 [file Table_2.XLSX]

## Sheet: Exp2
Variables subect number, task(1=aligned, 2=misaligned), congruity (1 =congruent, 2=incongruent), accuracy, (0 = wrong, 1 = right), rt (in msec)
1	2	2	1	941
1	2	1	1	1252
1	2	1	1	643
1	2	1	1	656
1	2	2	1	533
1	2	2	1	710
1	2	1	1	628
1	2	2	1	595
1	2	2	1	483
1	2	2	1	562
1	2	2	1	507
1	2	2	1	606
1	2	2	1	598
1	2	2	1	555
1	2	1	1	827
1	2	2	1	483
1	2	1	1	539
1	2	1	1	604
1	2	1	1	534
1	2	1	1	470
1	2	2	1	612
1	2	2	1	567
1	2	1	1	508
1	2	1	1	637
1	2	2	1	493
1	2	1	1	501
1	2	1	1	574
1	2	2	1	454
1	2	1	1	504
1	2	2	1	445
1	2	2	1	421
1	2	1	1	507
1	2	1	0	537
1	2	1	1	418
1	2	1	1	518
1	2	1	1	621
1	2	2	1	579
1	2	1	1	556
1	2	2	1	439
1	2	1	1	439
1	2	2	1	471
1	2	2	1	415
1	2	1	1	485
1	2	2	1	500
1	2	2	1	508
1	2	1	1	516
1	2	1	1	493
1	2	1	1	581
1	2	2	1	582
1	2	1	1	485
1	2	1	1	463
1	2	1	1	645
1	2	2	1	551
1	2	1	1	597
1	2	2	1	539
1	2	1	1	567
1	2	2	1	503
1	2	2	1	605
1	2	2	1	524
1	2	2	1	588
1	2	2	1	557
1	2	2	1	559
1	2	2	1	544
1	2	1	1	597
1	2	2	1	469
1	2	2	1	492
1	2	1	1	541
1	2	2	1	572
1	2	1	1	517
1	2	2	1	550
1	2	1	1	501
1	2	2	1	589
1	2	2	1	532
1	2	1	1	548
1	2	2	1	652
1	2	1	1	477
1	2	1	1	406
1	2	1	1	581
1	2	2	1	525
1	1	1	1	863
1	1	2	1	767
1	1	2	1	587
1	1	1	1	553
1	1	1	1	401
1	1	2	1	560
1	1	2	1	549
1	1	2	1	713
1	1	1	1	561
1	1	2	1	605
1	1	2	1	536
1	1	2	1	514
1	1	2	1	585
1	1	1	1	475
1	1	2	1	438
1	1	2	1	537
1	1	2	1	752
1	1	1	1	560
1	1	1	1	529
1	1	1	1	457
1	1	1	1	529
1	1	1	1	610
1	1	1	1	553
1	1	1	1	545
1	1	2	1	528
1	1	2	1	489
1	1	2	1	601
1	1	2	1	523
1	1	1	1	602
1	1	2	1	513
1	1	2	1	506
1	1	1	1	528
1	1	2	1	674
1	1	2	1	559
1	1	2	1	586
1	1	1	1	522
1	1	1	1	554
1	1	1	1	778
1	1	2	1	497
1	1	1	1	466
1	1	1	1	473
1	1	1	0	562
1	1	2	1	579
1	1	1	1	528
1	1	1	1	537
1	1	1	1	480
1	1	2	1	448
1	1	2	1	449
1	1	2	1	465
1	1	2	1	403
1	1	2	1	451
1	1	2	1	481
1	1	2	1	522
1	1	1	1	770
1	1	1	0	554
1	1	1	0	554
1	1	2	1	506
1	1	1	1	563
1	1	1	1	665
1	1	2	1	570
1	1	2	1	617
1	1	1	1	529
1	1	1	1	497
1	1	2	1	547
1	1	2	1	538
1	1	1	1	563
1	1	1	1	538
1	1	1	1	631
1	1	2	1	537
1	1	1	1	502
1	1	1	1	507
1	1	1	0	513
1	1	2	1	474
1	1	1	1	418
1	1	2	1	539
1	1	2	1	529
1	1	1	1	504
1	1	1	1	522
1	1	1	1	515
1	1	1	1	506
1	2	2	1	674
1	2	2	1	684
1	2	2	1	622
1	2	1	1	527
1	2	1	1	471
1	2	1	1	525
1	2	2	1	551
1	2	1	1	461
1	2	1	1	407
1	2	1	1	494
1	2	1	1	445
1	2	1	1	581
1	2	1	1	573
1	2	1	1	496
1	2	2	1	407
1	2	1	1	520
1	2	2	1	493
1	2	2	1	415
1	2	2	1	558
1	2	1	1	421
1	2	1	1	453
1	2	1	1	432
1	2	2	1	510
1	2	2	1	460
1	2	1	1	471
1	2	1	1	654
1	2	2	1	598
1	2	1	1	422
1	2	2	0	621
1	2	2	1	589
1	2	1	1	580
1	2	1	1	528
1	2	2	1	553
1	2	1	1	527
1	2	2	1	494
1	2	2	1	589
1	2	1	1	565
1	2	2	1	564
1	2	2	1	486
1	2	2	1	465
1	2	1	1	437
1	2	1	1	573
1	2	2	1	574
1	2	2	1	534
1	2	2	1	437
1	2	1	1	549
1	2	2	1	670
1	2	1	1	536
1	2	2	1	560
1	2	1	1	622
1	2	1	1	574
1	2	2	1	564
1	2	1	1	479
1	2	1	1	559
1	2	2	1	509
1	2	2	1	565
1	2	2	1	541
1	2	1	1	504
1	2	2	1	544
1	2	1	1	524
1	2	2	1	470
1	2	2	1	461
1	2	1	1	525
1	2	2	1	567
1	2	1	1	557
1	2	1	1	493
1	2	2	1	532
1	2	2	1	604
1	2	1	1	534
1	2	1	1	565
1	2	1	1	445
1	2	2	1	485
1	2	1	1	535
1	2	2	1	437
1	2	2	1	564
1	2	2	1	486
1	2	1	1	437
1	2	2	1	462
1	2	1	1	566
1	2	1	1	408
1	1	2	1	551
1	1	1	1	410
1	1	1	1	450
1	1	2	1	697
1	1	1	1	642
1	1	2	1	601
1	1	2	1	673
1	1	2	1	497
1	1	2	0	498
1	1	1	1	514
1	1	1	1	499
1	1	1	0	536
1	1	1	1	457
1	1	1	1	370
1	1	2	1	409
1	1	2	1	370
1	1	1	1	386
1	1	2	1	418
1	1	2	1	481
1	1	1	1	587
1	1	1	1	513
1	1	1	1	482
1	1	2	1	568
1	1	1	1	506
1	1	2	1	491
1	1	1	1	530
1	1	1	1	482
1	1	1	1	529
1	1	2	1	482
1	1	1	1	441
1	1	2	1	514
1	1	2	1	530
1	1	2	1	434
1	1	2	1	426
1	1	2	1	496
1	1	1	1	482
1	1	2	1	554
1	1	1	1	434
1	1	2	1	530
1	1	1	1	435
1	1	1	1	530
1	1	1	1	650
1	1	2	1	650
1	1	2	1	545
1	1	2	1	505
1	1	1	1	479
1	1	2	1	474
1	1	1	1	465
1	1	1	1	546
1	1	2	1	499
1	1	2	1	514
1	1	2	0	730
1	1	2	1	506
1	1	2	1	507
1	1	1	1	466
1	1	2	1	434
1	1	1	1	481
1	1	1	1	386
1	1	2	1	561
1	1	2	1	520
1	1	1	1	514
1	1	1	1	490
1	1	1	1	459
1	1	2	1	537
1	1	2	1	415
1	1	2	1	472
1	1	2	1	690
1	1	2	1	481
1	1	2	1	474
1	1	2	1	608
1	1	2	1	474
1	1	1	1	538
1	1	2	1	496
1	1	1	1	465
1	1	2	1	459
1	1	1	1	410
1	1	1	1	531
1	1	1	1	482
1	1	2	1	490
1	1	2	1	401
1	2	2	1	539
1	2	1	1	536
1	2	2	1	718
1	2	1	0	765
1	2	2	1	525
1	2	1	1	517
1	2	2	1	501
1	2	1	1	399
1	2	2	1	512
1	2	2	1	526
1	2	2	1	493
1	2	1	1	501
1	2	1	1	560
1	2	2	1	462
1	2	1	1	445
1	2	1	1	510
1	2	2	1	488
1	2	2	1	526
1	2	1	1	502
1	2	2	1	460
1	2	1	1	469
1	2	1	1	389
1	2	1	1	453
1	2	2	1	485
1	2	1	1	501
1	2	1	1	446
1	2	2	1	574
1	2	1	1	422
1	2	2	1	463
1	2	2	1	663
1	2	1	1	453
1	2	2	1	453
1	2	1	1	412
1	2	2	1	485
1	2	1	1	565
1	2	2	1	519
1	2	1	0	621
1	2	2	1	383
1	2	1	1	501
1	2	2	1	366
1	2	1	1	461
1	2	1	1	484
1	2	2	1	485
1	2	2	0	431
1	2	1	1	400
1	2	1	1	558
1	2	1	1	558
1	2	1	1	628
1	2	1	1	444
1	2	2	1	445
1	2	2	1	373
1	2	2	1	383
1	2	2	1	613
1	2	2	1	534
1	2	2	1	508
1	2	2	1	495
1	2	2	1	591
1	2	2	1	493
1	2	2	1	645
1	2	1	1	502
1	2	2	1	520
1	2	1	1	495
1	2	1	1	421
1	2	2	1	540
1	2	2	1	471
1	2	1	1	573
1	2	2	1	477
1	2	2	1	381
1	2	2	1	422
1	2	1	1	644
1	2	1	1	436
1	2	1	1	517
1	2	2	1	445
1	2	2	1	477
1	2	1	1	464
1	2	2	1	511
1	2	1	1	540
1	2	2	1	444
1	2	1	1	420
1	2	1	1	416
1	1	1	1	431
1	1	2	1	498
1	1	1	1	546
1	1	1	1	387
1	1	2	1	491
1	1	1	1	507
1	1	1	1	545
1	1	2	1	545
1	1	1	0	543
1	1	2	1	498
1	1	2	1	426
1	1	1	1	418
1	1	1	1	468
1	1	1	1	378
1	1	1	1	369
1	1	2	1	513
1	1	1	1	834
1	1	2	1	562
1	1	1	1	402
1	1	2	1	467
1	1	1	1	457
1	1	2	1	442
1	1	2	1	617
1	1	2	1	609
1	1	2	1	505
1	1	1	1	442
1	1	1	1	379
1	1	1	1	505
1	1	1	1	521
1	1	1	1	473
1	1	1	1	466
1	1	2	0	450
1	1	2	1	449
1	1	2	1	483
1	1	2	0	523
1	1	1	1	546
1	1	1	0	527
1	1	1	0	401
1	1	2	1	497
1	1	1	1	450
1	1	1	1	458
1	1	2	1	468
1	1	2	1	441
1	1	2	1	433
1	1	1	1	401
1	1	1	1	586
1	1	2	1	978
1	1	2	1	530
1	1	2	1	378
1	1	2	1	490
1	1	1	1	498
1	1	2	1	521
1	1	2	1	625
1	1	2	1	601
1	1	1	1	506
1	1	2	1	603
1	1	1	1	450
1	1	1	1	482
1	1	1	1	537
1	1	1	1	457
1	1	1	1	993
1	1	2	1	547
1	1	1	1	419
1	1	1	0	274
1	1	1	0	607
1	1	1	1	569
1	1	1	1	585
1	1	2	1	474
1	1	1	1	714
1	1	1	1	555
1	1	2	1	514
1	1	2	1	538
1	1	1	1	489
1	1	1	1	417
1	1	1	1	419
1	1	1	1	473
1	1	1	1	611
1	1	2	1	611
1	1	2	1	506
1	1	2	1	473
1	1	1	1	472
1	1	1	1	626
1	1	2	1	585
1	1	2	1	481
1	1	1	1	465
1	1	2	1	466
1	1	2	1	482
1	1	2	1	489
1	1	1	1	393
1	1	1	1	385
1	1	1	1	386
1	1	2	1	498
1	1	1	1	530
1	1	2	1	515
1	1	2	1	826
1	1	2	1	422
1	1	1	1	432
1	1	2	0	545
1	1	2	1	625
1	1	1	1	473
1	1	2	1	547
1	1	1	1	466
1	1	2	1	418
1	1	2	1	498
1	1	1	1	434
1	1	1	1	544
1	1	2	1	562
1	1	2	1	443
1	1	2	1	450
1	1	1	1	562
1	1	2	1	440
1	1	2	1	441
1	1	2	1	440
1	1	2	1	481
1	1	2	1	489
1	1	1	1	531
1	1	2	1	562
1	1	1	1	426
1	1	2	1	425
1	1	1	0	432
1	1	2	1	466
1	1	1	1	939
1	1	1	1	547
1	1	1	1	466
1	1	1	1	489
1	1	2	1	583
1	1	1	1	457
1	1	2	1	425
1	1	1	1	497
1	1	1	1	424
1	1	2	1	490
1	1	1	1	466
1	1	1	1	514
1	1	2	1	513
1	1	2	1	498
1	1	1	1	530
1	1	1	1	635
1	1	1	1	562
1	1	2	1	409
1	1	2	1	577
1	1	2	1	513
1	1	1	1	506
1	1	2	1	529
1	1	2	1	587
1	1	1	1	459
1	1	2	1	433
1	1	2	1	467
1	1	2	0	506
1	1	1	1	385
1	1	1	1	432
1	1	2	1	522
1	1	2	1	491
1	1	1	1	467
1	1	1	1	505
1	1	1	1	417
1	1	1	1	425
1	1	1	1	449
1	1	2	1	504
1	1	1	1	491
1	1	2	1	491
1	2	1	1	414
1	2	1	1	543
1	2	2	1	543
1	2	1	1	421
1	2	2	1	373
1	2	1	1	398
1	2	1	1	405
1	2	2	1	525
1	2	2	1	428
1	2	1	1	415
1	2	1	1	358
1	2	2	1	429
1	2	2	1	607
1	2	2	1	606
1	2	2	1	503
1	2	2	1	501
1	2	2	1	532
1	2	2	1	524
1	2	2	1	477
1	2	1	1	582
1	2	1	1	525
1	2	1	1	542
1	2	2	1	496
1	2	2	1	477
1	2	1	1	509
1	2	2	1	396
1	2	1	1	429
1	2	1	1	417
1	2	2	1	512
1	2	1	1	637
1	2	2	1	502
1	2	1	1	389
1	2	1	1	532
1	2	1	1	518
1	2	1	1	383
1	2	1	1	501
1	2	1	1	456
1	2	2	1	479
1	2	2	1	574
1	2	1	1	543
1	2	1	1	461
1	2	2	1	534
1	2	2	1	501
1	2	1	1	789
1	2	1	1	456
1	2	2	1	509
1	2	1	1	748
1	2	1	1	492
1	2	2	1	496
1	2	2	1	437
1	2	1	1	453
1	2	2	1	405
1	2	1	1	389
1	2	2	1	365
1	2	1	1	398
1	2	1	0	453
1	2	2	1	374
1	2	2	1	493
1	2	1	1	501
1	2	2	1	439
1	2	2	1	516
1	2	1	1	431
1	2	1	1	406
1	2	1	1	438
1	2	1	1	360
1	2	1	1	446
1	2	1	1	424
1	2	1	1	398
1	2	1	1	404
1	2	1	1	365
1	2	2	1	358
1	2	1	1	370
1	2	2	1	454
1	2	2	1	480
1	2	2	1	389
1	2	2	1	453
1	2	2	1	653
1	2	1	1	381
1	2	1	1	377
1	2	2	1	574
1	2	1	1	531
1	2	1	1	589
1	2	2	1	502
1	2	1	1	478
1	2	2	1	477
1	2	2	1	477
1	2	2	1	447
1	2	1	1	524
1	2	2	1	484
1	2	2	1	541
1	2	2	1	414
1	2	2	1	415
1	2	2	1	405
1	2	1	1	453
1	2	2	1	588
1	2	2	1	548
1	2	2	1	613
1	2	2	1	519
1	2	1	1	437
1	2	1	1	389
1	2	2	1	397
1	2	2	1	605
1	2	2	1	716
1	2	1	1	436
1	2	2	1	406
1	2	1	1	532
1	2	2	1	525
1	2	2	1	565
1	2	2	1	493
1	2	2	1	508
1	2	1	1	557
1	2	1	1	575
1	2	1	1	525
1	2	1	1	517
1	2	1	1	589
1	2	2	1	581
1	2	1	1	485
1	2	1	1	454
1	2	2	1	575
1	2	2	1	407
1	2	2	1	454
1	2	2	1	431
1	2	1	0	461
1	2	1	1	479
1	2	1	1	452
1	2	1	1	549
1	2	2	1	438
1	2	1	1	405
1	2	2	1	365
1	2	1	1	541
1	2	1	1	437
1	2	2	1	388
1	2	1	1	431
1	2	1	1	545
1	2	1	1	534
1	2	1	1	501
1	2	2	1	438
1	2	2	1	632
1	2	2	1	549
1	2	1	1	508
1	2	1	1	551
1	2	1	1	471
1	2	1	1	392
1	2	2	1	446
1	2	1	1	501
1	2	1	1	773
1	2	1	1	500
1	2	2	1	436
1	2	2	1	551
1	2	2	1	462
1	2	1	1	424
1	2	1	1	462
1	2	1	1	517
1	2	2	1	630
1	2	2	1	412
1	2	2	1	568
1	2	2	1	413
1	2	1	1	429
1	2	2	1	405
1	2	1	1	429
1	1	2	1	487
1	1	1	0	465
1	1	2	1	473
1	1	2	1	754
1	1	1	1	466
1	1	1	1	488
1	1	2	1	490
1	1	1	1	498
1	1	2	1	698
1	1	2	1	474
1	1	2	1	507
1	1	2	1	442
1	1	1	1	521
1	1	2	1	457
1	1	2	1	457
1	1	2	1	489
1	1	2	1	563
1	1	2	1	490
1	1	2	0	362
1	1	2	1	586
1	1	2	1	433
1	1	1	1	650
1	1	1	1	498
1	1	2	1	458
1	1	1	1	458
1	1	1	0	611
1	1	1	1	481
1	1	2	1	575
1	1	1	1	467
1	1	1	1	425
1	1	2	1	442
1	1	2	1	515
1	1	2	1	602
1	1	2	1	442
1	1	1	1	465
1	1	1	1	506
1	1	2	1	465
1	1	2	1	606
1	1	2	1	491
1	1	2	1	473
1	1	1	1	458
1	1	1	1	498
1	1	1	1	474
1	1	1	0	415
1	1	2	1	425
1	1	1	1	402
1	1	1	1	402
1	1	1	1	434
1	1	1	1	418
1	1	2	1	481
1	1	1	1	490
1	1	1	1	514
1	1	2	1	538
1	1	1	1	538
1	1	2	1	483
1	1	1	1	594
1	1	1	1	570
1	1	1	1	474
1	1	1	1	658
1	1	2	1	505
1	1	1	1	571
1	1	1	1	498
1	1	1	1	369
1	1	2	1	355
1	1	2	0	434
1	1	2	1	482
1	1	1	1	386
1	1	2	1	466
1	1	1	1	458
1	1	2	1	434
1	1	2	1	474
1	1	1	1	386
1	1	1	1	455
1	1	1	1	401
1	1	1	1	434
1	1	2	1	698
1	1	2	1	1026
1	1	1	1	546
1	1	2	1	569
1	1	1	1	938
1	1	2	1	480
1	1	1	1	562
1	1	2	1	505
1	1	2	1	746
1	1	2	1	377
1	1	1	1	456
1	1	2	1	417
1	1	2	1	505
1	1	2	1	547
1	1	1	1	434
1	1	2	1	562
1	1	2	1	474
1	1	1	1	466
1	1	1	1	458
1	1	2	1	387
1	1	2	1	490
1	1	2	0	474
1	1	2	1	474
1	1	2	1	448
1	1	1	1	562
1	1	1	1	458
1	1	1	1	578
1	1	1	1	433
1	1	2	1	458
1	1	2	1	522
1	1	2	1	513
1	1	1	1	457
1	1	1	1	401
1	1	1	1	490
1	1	2	1	466
1	1	2	1	403
1	1	1	1	506
1	1	1	1	456
1	1	2	1	426
1	1	1	1	506
1	1	2	1	457
1	1	2	1	474
1	1	2	1	570
1	1	2	1	570
1	1	1	1	450
1	1	1	1	473
1	1	2	1	393
1	1	2	1	449
1	1	1	1	634
1	1	1	1	547
1	1	1	1	514
1	1	2	1	451
1	1	1	1	538
1	1	1	1	438
1	1	2	1	505
1	1	1	1	642
1	1	2	1	370
1	1	1	1	434
1	1	1	1	377
1	1	1	1	346
1	1	1	1	353
1	1	1	1	369
1	1	1	1	314
1	1	2	1	498
1	1	1	1	555
1	1	2	1	395
1	1	2	1	435
1	1	1	1	505
1	1	2	1	514
1	1	2	1	391
1	1	1	0	831
1	1	1	1	491
1	1	2	1	520
1	1	1	1	555
1	1	1	1	393
1	1	1	1	360
1	1	2	1	433
1	1	2	1	482
1	1	1	1	458
1	1	1	1	450
1	1	2	1	435
1	1	1	1	403
1	1	1	1	466
1	1	2	1	506
1	1	1	1	473
1	2	2	1	707
1	2	1	1	422
1	2	2	0	478
1	2	1	1	412
1	2	1	1	445
1	2	1	1	429
1	2	2	1	461
1	2	2	1	382
1	2	2	1	583
1	2	1	1	400
1	2	2	1	365
1	2	2	1	349
1	2	2	1	349
1	2	2	1	335
1	2	1	1	344
1	2	1	1	518
1	2	1	1	774
1	2	2	1	508
1	2	2	1	486
1	2	1	1	640
1	2	2	1	424
1	2	2	1	605
1	2	1	1	688
1	2	1	1	399
1	2	2	1	492
1	2	1	1	524
1	2	1	1	573
1	2	2	1	461
1	2	1	1	589
1	2	1	1	630
1	2	2	1	488
1	2	1	1	470
1	2	2	1	412
1	2	2	1	565
1	2	1	1	494
1	2	2	1	583
1	2	2	1	525
1	2	2	1	534
1	2	1	1	453
1	2	2	1	388
1	2	1	1	524
1	2	2	1	462
1	2	1	1	454
1	2	2	1	517
1	2	2	1	495
1	2	2	1	399
1	2	1	1	556
1	2	1	1	452
1	2	1	1	508
1	2	1	1	478
1	2	2	1	502
1	2	2	1	469
1	2	2	1	454
1	2	1	1	477
1	2	2	1	494
1	2	2	1	478
1	2	2	1	845
1	2	1	1	493
1	2	1	1	560
1	2	1	1	377
1	2	1	1	390
1	2	2	1	564
1	2	2	1	396
1	2	1	1	597
1	2	2	1	510
1	2	1	1	521
1	2	1	1	735
1	2	1	1	597
1	2	1	1	532
1	2	1	1	415
1	2	1	1	366
1	2	1	1	501
1	2	2	1	437
1	2	2	1	453
1	2	2	1	600
1	2	2	1	445
1	2	1	1	516
1	2	1	1	437
1	2	1	1	528
1	2	2	1	520
2	1	2	1	1293
2	1	2	1	1670
2	1	2	1	1523
2	1	2	1	1019
2	1	1	0	838
2	1	2	1	975
2	1	1	1	698
2	1	1	1	817
2	1	2	1	653
2	1	2	0	929
2	1	2	1	1179
2	1	1	1	878
2	1	2	1	575
2	1	2	1	670
2	1	2	0	754
2	1	2	1	1200
2	1	1	1	815
2	1	2	1	1303
2	1	1	1	960
2	1	1	1	705
2	1	2	1	737
2	1	2	0	946
2	1	1	1	852
2	1	1	1	886
2	1	2	1	1074
2	1	2	1	945
2	1	2	1	897
2	1	2	1	801
2	1	1	1	1040
2	1	1	1	625
2	1	1	0	1584
2	1	1	1	864
2	1	1	1	640
2	1	1	1	528
2	1	1	1	566
2	1	2	0	1136
2	1	2	1	752
2	1	2	1	608
2	1	2	1	767
2	1	1	0	608
2	1	2	1	847
2	1	2	0	736
2	1	1	1	734
2	1	1	1	672
2	1	1	1	617
2	1	1	1	576
2	1	1	1	1183
2	1	2	1	832
2	1	1	1	1259
2	1	2	1	753
2	1	1	1	528
2	1	1	1	1040
2	1	1	1	690
2	1	1	0	912
2	1	2	0	560
2	1	1	1	704
2	1	1	1	977
2	1	2	1	722
2	1	2	1	771
2	1	1	1	913
2	1	1	1	720
2	1	1	1	896
2	1	1	1	544
2	1	2	1	624
2	1	2	1	769
2	1	1	1	624
2	1	2	1	656
2	1	2	1	607
2	1	2	1	432
2	1	1	1	560
2	1	1	1	609
2	1	1	1	495
2	1	1	1	721
2	1	1	1	512
2	1	2	1	688
2	1	1	1	624
2	1	1	1	562
2	1	2	1	656
2	1	1	1	527
2	2	1	1	583
2	2	2	1	731
2	2	2	1	573
2	2	2	1	558
2	2	1	1	607
2	2	1	1	461
2	2	1	1	556
2	2	1	1	523
2	2	2	1	748
2	2	1	1	638
2	2	2	1	537
2	2	2	1	652
2	2	1	0	526
2	2	1	1	638
2	2	2	1	656
2	2	1	0	893
2	2	2	1	702
2	2	1	1	653
2	2	2	1	591
2	2	2	1	925
2	2	2	1	892
2	2	1	1	380
2	2	2	1	525
2	2	1	1	435
2	2	1	1	639
2	2	2	1	624
2	2	2	1	730
2	2	2	1	492
2	2	1	1	525
2	2	2	1	701
2	2	2	1	543
2	2	2	1	654
2	2	2	1	515
2	2	1	1	607
2	2	2	1	621
2	2	2	1	815
2	2	1	1	798
2	2	1	1	527
2	2	2	1	591
2	2	2	1	637
2	2	2	1	525
2	2	1	1	718
2	2	1	1	1134
2	2	2	1	670
2	2	2	1	592
2	2	1	1	557
2	2	1	1	595
2	2	1	1	542
2	2	2	1	544
2	2	2	1	480
2	2	1	1	494
2	2	2	1	585
2	2	1	1	494
2	2	2	1	654
2	2	1	1	686
2	2	1	1	814
2	2	1	1	606
2	2	1	1	893
2	2	2	1	846
2	2	2	1	681
2	2	2	1	542
2	2	2	1	717
2	2	1	1	768
2	2	1	1	1086
2	2	1	0	1056
2	2	2	1	702
2	2	1	0	973
2	2	1	1	702
2	2	1	1	558
2	2	1	1	509
2	2	2	0	781
2	2	1	1	862
2	2	1	1	624
2	2	2	1	607
2	2	1	1	526
2	2	2	1	541
2	2	2	1	557
2	2	2	1	685
2	2	2	0	1022
2	2	1	1	1198
2	1	1	1	685
2	1	1	1	688
2	1	1	0	550
2	1	2	1	1185
2	1	1	1	624
2	1	2	1	832
2	1	2	1	496
2	1	2	1	608
2	1	2	1	631
2	1	2	1	609
2	1	1	1	1106
2	1	1	1	576
2	1	1	1	512
2	1	2	1	944
2	1	2	1	704
2	1	2	1	688
2	1	2	0	898
2	1	2	1	655
2	1	2	1	592
2	1	1	1	512
2	1	1	1	1280
2	1	1	1	1409
2	1	1	1	560
2	1	1	1	466
2	1	1	1	471
2	1	1	1	864
2	1	2	1	433
2	1	2	1	641
2	1	1	0	1552
2	1	2	1	834
2	1	1	1	544
2	1	2	1	576
2	1	1	1	769
2	1	2	1	945
2	1	2	1	656
2	1	2	1	560
2	1	2	1	593
2	1	2	1	737
2	1	2	0	1121
2	1	2	0	1265
2	1	1	1	543
2	1	1	1	608
2	1	1	1	673
2	1	2	1	560
2	1	1	1	577
2	1	2	1	512
2	1	1	1	624
2	1	2	0	880
2	1	1	1	577
2	1	1	1	962
2	1	1	0	775
2	1	2	1	768
2	1	1	1	848
2	1	2	1	720
2	1	2	1	545
2	1	1	1	561
2	1	2	1	705
2	1	1	1	561
2	1	2	1	737
2	1	2	0	1248
2	1	1	1	817
2	1	1	1	962
2	1	1	1	721
2	1	2	1	656
2	1	2	1	736
2	1	1	1	576
2	1	1	1	849
2	1	1	0	803
2	1	1	1	560
2	1	1	1	624
2	1	2	1	513
2	1	2	1	1377
2	1	2	1	1376
2	1	2	1	1073
2	1	2	0	641
2	1	2	1	816
2	1	1	1	704
2	1	1	1	624
2	1	1	1	512
2	2	2	1	652
2	2	2	1	909
2	2	1	1	574
2	2	1	1	606
2	2	2	1	701
2	2	1	1	477
2	2	2	1	669
2	2	1	1	1118
2	2	2	1	702
2	2	1	1	862
2	2	1	1	622
2	2	2	1	477
2	2	1	1	701
2	2	2	1	670
2	2	1	1	621
2	2	1	1	1679
2	2	2	1	766
2	2	2	1	605
2	2	1	1	1103
2	2	1	1	672
2	2	2	1	510
2	2	1	1	607
2	2	1	1	701
2	2	2	1	573
2	2	1	1	702
2	2	1	1	541
2	2	2	1	574
2	2	2	1	623
2	2	1	1	976
2	2	1	1	704
2	2	1	1	1022
2	2	1	1	605
2	2	1	1	543
2	2	2	1	607
2	2	2	1	590
2	2	1	1	496
2	2	1	1	717
2	2	2	1	606
2	2	1	1	557
2	2	2	1	671
2	2	1	1	845
2	2	2	1	589
2	2	1	0	686
2	2	2	1	525
2	2	1	1	494
2	2	2	1	638
2	2	1	1	669
2	2	1	1	462
2	2	2	1	637
2	2	1	1	625
2	2	1	1	446
2	2	2	1	687
2	2	2	1	703
2	2	2	1	685
2	2	1	1	589
2	2	2	1	605
2	2	1	1	1135
2	2	1	1	686
2	2	1	1	589
2	2	2	1	621
2	2	1	1	765
2	2	2	1	607
2	2	2	1	894
2	2	2	1	1070
2	2	1	1	557
2	2	2	1	461
2	2	2	1	623
2	2	2	1	557
2	2	1	1	607
2	2	2	1	578
2	2	1	1	573
2	2	1	1	524
2	2	1	1	541
2	2	2	1	925
2	2	2	1	637
2	2	1	1	879
2	2	2	1	609
2	2	1	1	511
2	2	2	1	510
2	2	2	1	509
2	2	2	1	827
2	2	2	1	1134
2	2	2	0	1262
2	2	2	1	509
2	2	1	0	606
2	2	1	1	495
2	2	2	1	1342
2	2	1	1	1150
2	2	1	1	496
2	2	1	1	461
2	2	1	1	461
2	2	1	1	432
2	2	1	1	479
2	2	2	1	542
2	2	1	1	525
2	2	1	1	574
2	2	2	1	510
2	2	2	1	700
2	2	2	1	1118
2	2	2	1	495
2	2	1	1	782
2	2	1	1	508
2	2	2	1	669
2	2	2	1	542
2	2	2	1	765
2	2	1	1	607
2	2	2	1	526
2	2	2	1	908
2	2	2	1	447
2	2	2	1	623
2	2	2	1	527
2	2	2	1	766
2	2	1	1	526
2	2	2	1	685
2	2	1	1	605
2	2	1	1	541
2	2	1	1	510
2	2	1	1	526
2	2	1	1	910
2	2	1	1	655
2	2	1	1	544
2	2	1	1	528
2	2	2	1	463
2	2	2	0	590
2	2	1	1	767
2	2	1	1	909
2	2	2	1	750
2	2	1	1	495
2	2	1	1	622
2	2	1	1	590
2	2	1	1	510
2	2	2	1	573
2	2	1	1	461
2	2	2	1	1248
2	2	1	1	1631
2	2	1	1	1263
2	2	2	1	606
2	2	1	1	590
2	2	1	1	557
2	2	1	1	1024
2	2	1	0	526
2	2	1	1	606
2	2	2	0	1133
2	2	2	1	749
2	2	1	1	592
2	2	2	1	991
2	2	2	1	718
2	2	2	1	846
2	2	2	1	558
2	2	2	1	637
2	2	1	1	637
2	2	2	1	509
2	2	1	1	575
2	2	1	1	606
2	2	2	1	765
2	2	2	1	445
2	2	1	1	1037
2	2	2	1	510
2	2	1	1	1022
2	2	2	1	832
2	1	2	1	527
2	1	2	1	481
2	1	2	1	481
2	1	1	1	673
2	1	2	1	593
2	1	1	1	496
2	1	2	1	512
2	1	2	1	529
2	1	2	1	560
2	1	2	1	624
2	1	2	1	1200
2	1	1	1	625
2	1	1	1	529
2	1	1	1	528
2	1	2	1	465
2	1	1	1	417
2	1	2	1	480
2	1	1	0	454
2	1	1	1	752
2	1	2	1	439
2	1	1	0	1504
2	1	1	1	671
2	1	1	1	656
2	1	2	1	703
2	1	2	1	560
2	1	1	1	1073
2	1	1	1	560
2	1	2	1	545
2	1	2	1	592
2	1	2	1	528
2	1	1	1	928
2	1	1	1	513
2	1	1	1	529
2	1	1	1	609
2	1	2	1	465
2	1	2	1	615
2	1	2	0	512
2	1	2	0	1378
2	1	2	1	561
2	1	1	1	480
2	1	1	1	976
2	1	2	1	689
2	1	1	1	928
2	1	1	1	850
2	1	1	1	992
2	1	1	1	609
2	1	1	1	576
2	1	2	1	896
2	1	1	1	529
2	1	1	1	609
2	1	2	1	513
2	1	1	1	512
2	1	1	1	481
2	1	1	0	496
2	1	2	1	496
2	1	2	1	512
2	1	1	0	737
2	1	2	1	513
2	1	1	1	720
2	1	1	0	1511
2	1	2	1	626
2	1	2	1	512
2	1	1	1	1042
2	1	1	1	577
2	1	1	1	671
2	1	2	1	592
2	1	1	1	705
2	1	1	1	1249
2	1	2	1	528
2	1	2	1	545
2	1	2	0	992
2	1	2	0	1296
2	1	2	0	737
2	1	2	0	1137
2	1	1	1	482
2	1	2	1	657
2	1	1	1	576
2	1	1	1	673
2	1	2	0	1008
2	1	1	1	479
2	1	2	1	448
2	1	2	1	481
2	1	2	1	529
2	1	2	1	640
2	1	2	1	535
2	1	1	0	529
2	1	1	1	658
2	1	1	1	455
2	1	2	1	1233
2	1	2	1	481
2	1	2	1	689
2	1	2	0	817
2	1	1	1	448
2	1	1	1	530
2	1	2	0	832
2	1	2	1	672
2	1	2	1	593
2	1	1	1	736
2	1	2	0	945
2	1	1	1	736
2	1	1	0	1297
2	1	1	1	528
2	1	1	0	600
2	1	2	1	865
2	1	1	1	593
2	1	2	1	704
2	1	2	0	560
2	1	2	1	480
2	1	2	1	535
2	1	1	1	514
2	1	1	1	512
2	1	1	1	895
2	1	2	1	448
2	1	2	0	945
2	1	1	1	767
2	1	1	1	641
2	1	2	1	1233
2	1	2	1	591
2	1	2	1	544
2	1	2	1	736
2	1	1	1	641
2	1	2	1	608
2	1	1	1	496
2	1	1	1	512
2	1	2	1	703
2	1	2	1	1104
2	1	2	1	1263
2	1	2	1	720
2	1	2	0	672
2	1	1	1	850
2	1	2	0	625
2	1	1	1	530
2	1	1	1	528
2	1	1	1	449
2	1	1	1	592
2	1	1	1	513
2	1	2	1	497
2	1	1	1	497
2	1	1	1	577
2	1	2	1	928
2	1	1	1	560
2	1	1	1	609
2	1	1	1	528
2	1	2	1	610
2	1	1	1	449
2	1	2	1	529
2	1	2	1	464
2	1	2	1	528
2	1	1	1	640
2	1	2	1	465
2	1	1	1	499
2	1	2	1	560
2	1	1	0	807
2	1	1	1	560
2	1	2	0	423
2	1	1	1	945
2	1	2	1	673
2	2	2	1	507
2	2	2	1	348
2	2	2	1	477
2	2	1	1	717
2	2	1	1	461
2	2	1	1	897
2	2	2	0	1198
2	2	2	1	589
2	2	2	1	461
2	2	2	1	509
2	2	2	1	526
2	2	1	1	654
2	2	1	1	495
2	2	2	1	654
2	2	1	1	637
2	2	2	1	573
2	2	2	1	463
2	2	2	1	526
2	2	1	1	478
2	2	1	1	528
2	2	1	1	412
2	2	2	1	591
2	2	1	1	525
2	2	2	1	638
2	2	2	1	686
2	2	1	1	510
2	2	1	1	542
2	2	2	1	509
2	2	1	1	493
2	2	2	1	542
2	2	2	1	558
2	2	1	1	445
2	2	2	1	542
2	2	1	1	493
2	2	2	1	575
2	2	2	1	526
2	2	2	1	622
2	2	2	1	703
2	2	1	1	526
2	2	2	1	637
2	2	2	1	701
2	2	1	1	527
2	2	1	1	477
2	2	1	1	606
2	2	1	1	592
2	2	2	1	511
2	2	1	1	492
2	2	1	1	508
2	2	1	1	686
2	2	2	1	509
2	2	2	0	909
2	2	1	1	528
2	2	2	1	478
2	2	1	1	604
2	2	2	1	557
2	2	1	1	894
2	2	2	1	702
2	2	2	1	574
2	2	1	1	591
2	2	1	1	622
2	2	2	1	572
2	2	1	0	621
2	2	2	1	655
2	2	2	1	527
2	2	2	1	510
2	2	2	1	1261
2	2	2	1	669
2	2	1	1	589
2	2	2	1	559
2	2	2	1	606
2	2	1	1	509
2	2	1	1	815
2	2	1	1	621
2	2	2	1	445
2	2	1	1	526
2	2	1	1	559
2	2	1	1	573
2	2	1	1	493
2	2	2	1	476
2	2	1	1	623
2	2	1	1	1334
2	2	2	1	510
2	2	1	1	591
2	2	1	1	413
2	2	2	1	509
2	2	1	1	510
2	2	2	1	574
2	2	1	1	573
2	2	2	1	511
2	2	2	1	478
2	2	2	1	511
2	2	2	1	589
2	2	2	1	558
2	2	1	1	797
2	2	1	1	544
2	2	2	1	463
2	2	1	1	640
2	2	2	1	606
2	2	1	1	686
2	2	2	1	1535
2	2	1	1	606
2	2	1	1	478
2	2	1	1	558
2	2	2	1	462
2	2	1	1	941
2	2	1	1	477
2	2	1	1	591
2	2	2	1	605
2	2	1	1	606
2	2	1	1	605
2	2	1	1	557
2	2	2	1	574
2	2	2	1	494
2	2	1	1	542
2	2	2	1	654
2	2	1	1	781
2	2	2	1	479
2	2	1	1	589
2	2	1	1	655
2	2	1	1	640
2	2	2	1	624
2	2	1	0	925
2	2	1	1	447
2	2	1	0	1453
2	2	2	1	575
2	2	2	1	606
2	2	1	1	657
2	2	2	1	494
2	2	2	1	509
2	2	2	1	461
2	2	2	1	445
2	2	2	1	462
2	2	1	1	446
2	2	1	1	590
2	2	1	1	830
2	2	2	1	765
2	2	1	1	1421
2	2	2	1	574
2	2	1	1	622
2	2	2	1	413
2	2	1	1	605
2	2	2	1	398
2	2	1	1	461
2	2	1	1	605
2	2	2	1	557
2	2	2	1	527
2	2	2	1	590
2	2	2	1	656
2	2	2	1	606
2	2	2	1	653
2	2	1	1	493
2	2	1	0	477
2	2	2	1	831
2	2	1	1	1133
2	2	2	1	942
2	2	1	1	494
2	2	2	1	783
2	2	1	1	525
2	1	1	1	1006
2	1	1	1	929
2	1	1	1	722
2	1	1	1	784
2	1	2	0	1025
2	1	2	0	816
2	1	2	1	656
2	1	1	1	592
2	1	1	1	881
2	1	2	1	847
2	1	1	1	881
2	1	2	1	672
2	1	2	1	720
2	1	1	1	704
2	1	2	1	624
2	1	1	1	785
2	1	1	1	1089
2	1	2	1	1151
2	1	2	0	832
2	1	1	1	641
2	1	2	1	896
2	1	2	1	593
2	1	1	1	560
2	1	2	1	608
2	1	2	1	656
2	1	1	1	848
2	1	2	1	577
2	1	2	1	1392
2	1	1	1	785
2	1	2	1	2016
2	1	1	1	801
2	1	1	1	689
2	1	1	1	608
2	1	1	1	656
2	1	2	1	881
2	1	1	0	951
2	1	1	1	914
2	1	2	0	1185
2	1	2	1	912
2	1	2	1	704
2	1	2	1	866
2	1	2	0	975
2	1	1	1	672
2	1	2	1	592
2	1	2	1	608
2	1	2	1	1074
2	1	2	1	834
2	1	1	1	752
2	1	2	1	1105
2	1	1	1	1520
2	1	2	1	592
2	1	2	1	752
2	1	1	1	1330
2	1	2	0	1888
2	1	1	1	1201
2	1	1	1	674
2	1	1	1	726
2	1	1	1	1632
2	1	1	1	1377
2	1	2	1	968
2	1	2	1	1312
2	1	2	1	817
2	1	2	1	993
2	1	1	1	1008
2	1	2	1	737
2	1	1	1	881
2	1	1	1	752
2	1	1	1	1103
2	1	2	1	625
2	1	2	1	1248
2	1	2	1	689
2	1	1	0	2113
2	1	1	1	800
2	1	1	1	673
2	1	2	1	758
2	1	1	0	631
2	1	1	1	1296
2	1	2	1	557
2	1	2	0	705
2	1	1	1	720
2	1	2	1	592
2	1	1	1	1280
2	1	1	1	944
2	1	2	1	848
2	1	1	1	945
2	1	1	1	944
2	1	2	1	896
2	1	2	1	1328
2	1	2	0	1632
2	1	2	1	1329
2	1	1	1	737
2	1	2	1	896
2	1	2	1	784
2	1	2	1	800
2	1	1	0	1617
2	1	1	1	1937
2	1	1	1	688
2	1	2	1	593
2	1	2	1	1407
2	1	1	1	657
2	1	2	1	576
2	1	1	1	929
2	1	1	1	817
2	1	1	1	785
2	1	1	1	560
2	1	1	1	640
2	1	1	1	705
2	1	1	1	912
2	1	2	1	819
2	1	1	1	726
2	1	1	1	832
2	1	2	1	1216
2	1	1	1	641
2	1	1	1	627
2	1	1	0	864
2	1	1	1	560
2	1	2	1	625
2	1	1	1	864
2	1	2	1	913
2	1	2	1	897
2	1	1	1	961
2	1	2	0	881
2	1	2	1	1168
2	1	2	1	768
2	1	1	1	929
2	1	2	1	1089
2	1	1	1	1072
2	1	1	1	1376
2	1	1	1	752
2	1	1	1	577
2	1	2	1	1457
2	1	1	1	608
2	1	2	1	673
2	1	1	1	801
2	1	2	0	577
2	1	2	1	1087
2	1	2	1	528
2	1	2	1	680
2	1	1	0	608
2	1	2	0	752
2	1	2	1	560
2	1	1	1	513
2	1	2	0	834
2	1	1	1	529
2	1	2	1	560
2	1	1	1	512
2	1	2	1	1249
2	1	2	1	673
2	1	1	1	608
2	1	1	1	561
2	1	1	1	512
2	1	2	1	687
2	1	1	1	688
2	1	2	1	864
2	2	2	1	523
2	2	2	1	606
2	2	1	1	686
2	2	2	1	477
2	2	2	1	542
2	2	2	1	591
2	2	1	1	493
2	2	2	1	702
2	2	1	1	638
2	2	1	0	1006
2	2	1	1	685
2	2	2	1	541
2	2	2	1	766
2	2	2	1	751
2	2	2	1	1024
2	2	2	1	622
2	2	1	0	1628
2	2	2	1	477
2	2	2	1	526
2	2	1	1	622
2	2	2	0	1038
2	2	1	1	717
2	2	2	1	670
2	2	2	0	669
2	2	2	1	830
2	2	1	1	590
2	2	1	1	478
2	2	1	1	508
2	2	1	1	621
2	2	1	1	478
2	2	2	1	574
2	2	1	1	750
2	2	1	1	623
2	2	1	1	655
2	2	1	1	526
2	2	2	1	925
2	2	2	1	495
2	2	1	1	510
2	2	1	1	511
2	2	1	1	462
2	2	2	1	589
2	2	2	1	766
2	2	1	1	1997
2	2	1	1	526
2	2	1	1	622
2	2	2	1	653
2	2	1	1	573
2	2	2	1	541
2	2	1	1	416
2	2	1	1	606
2	2	2	1	1103
2	2	2	1	461
2	2	2	1	622
2	2	1	1	478
2	2	1	1	1534
2	2	1	1	542
2	2	1	1	558
2	2	2	1	717
2	2	1	1	718
2	2	1	1	559
2	2	2	1	605
2	2	1	1	608
2	2	1	1	527
2	2	2	1	573
2	2	1	1	477
2	2	2	1	542
2	2	2	1	622
2	2	2	1	942
2	2	2	1	544
2	2	1	1	432
2	2	1	1	574
2	2	1	1	639
2	2	1	1	593
2	2	1	1	622
2	2	2	1	846
2	2	1	1	990
2	2	2	1	541
2	2	1	1	670
2	2	1	1	508
2	2	2	1	526
3	1	2	1	1016
3	1	2	0	861
3	1	1	1	868
3	1	2	1	805
3	1	2	1	997
3	1	1	1	697
3	1	2	1	528
3	1	2	0	678
3	1	1	0	877
3	1	1	1	781
3	1	1	0	815
3	1	1	1	921
3	1	1	1	616
3	1	2	0	936
3	1	2	1	746
3	1	1	1	825
3	1	1	1	1020
3	1	2	1	711
3	1	1	1	599
3	1	2	1	1009
3	1	2	1	705
3	1	1	1	605
3	1	1	1	1011
3	1	1	1	553
3	1	1	1	874
3	1	1	1	538
3	1	2	1	832
3	1	1	1	681
3	1	2	1	568
3	1	2	1	658
3	1	2	1	545
3	1	2	1	482
3	1	1	1	748
3	1	2	1	475
3	1	1	1	658
3	1	1	1	521
3	1	2	1	648
3	1	1	1	514
3	1	2	1	651
3	1	2	1	682
3	1	2	1	723
3	1	1	1	961
3	1	2	1	673
3	1	2	1	490
3	1	1	1	546
3	1	2	1	495
3	1	2	1	770
3	1	1	1	459
3	1	1	1	730
3	1	2	1	761
3	1	1	1	561
3	1	1	1	513
3	1	1	1	616
3	1	2	1	611
3	1	2	1	555
3	1	1	0	544
3	1	1	1	562
3	1	2	1	664
3	1	1	1	481
3	1	1	1	577
3	1	2	1	538
3	1	1	1	529
3	1	1	1	482
3	1	1	1	521
3	1	1	1	721
3	1	2	1	641
3	1	1	1	504
3	1	2	0	722
3	1	2	1	507
3	1	2	1	474
3	1	1	1	641
3	1	2	1	489
3	1	2	1	481
3	1	2	1	514
3	1	1	1	634
3	2	1	0	1011
3	2	2	1	746
3	2	1	1	869
3	2	1	1	444
3	2	2	1	572
3	2	2	1	562
3	2	2	1	533
3	2	2	1	748
3	2	1	1	600
3	2	2	1	501
3	2	1	1	548
3	2	1	1	659
3	2	1	1	541
3	2	2	1	596
3	2	1	1	572
3	2	2	1	584
3	2	2	1	492
3	2	1	1	685
[truncated: 17,534 more rows]
